# Supplementary material for: Effect of the Indentation Load on the Raman Spectra of the InP Crystal
Source: Materials (Basel). 2022 Jul 22;15(15):5098. doi: 10.3390/ma15155098 (PMC9331096; doi:10.3390/ma15155098)
Supplement: Supplementary file 1 [file materials-15-05098-s001.zip]

Archive with 1 entries (1 files):
- materials-1815034-supplementary.pdf
